# Supplementary material for: A New Cloud-Native Tool for Pharmacogenetic Analysis
Source: Genes (Basel). 2024 Mar 11;15(3):352. doi: 10.3390/genes15030352 (PMC10969787; doi:10.3390/genes15030352)
Supplement: Supplementary file 1 [file genes-15-00352-s001.zip]

Archive with 4 entries (4 files):
- [Supplemental Figure S2] JupyterLab graphic user interface.png
- [Supplemental Figure S3] HG01183_basic_report_TPMT_Thiopurine Azathioprine.html.pdf
- [Supplemental Figure S4] HG01183_genes_summary_report.html.pdf
- Pgxtools_ a new cloud-native tool for Pharmacogenetic analysis-Supplemental-1-revised.pdf
